# Supplementary material for: TSSC4 is a component of U5 snRNP that promotes tri-snRNP formation
Source: Nat Commun. 2021 Jun 15;12:3646. doi: 10.1038/s41467-021-23934-y (PMC8206348; doi:10.1038/s41467-021-23934-y)
Supplement: Supplementary file 6 — Source Data [file 41467_2021_23934_MOESM6_ESM.xlsx]

## Sheet: Fig. 1b
Figure 1b
Western blot
Samples:
1	TSSC4-GFP	input
2	GFP
3	TSSC4-GFP	GFP IP
4	GFP

## Sheet: Fig. 1c
Figure 1c
RNA gel
Samples:
1	TSSC4-GFP	input
2	GFP
3	-
4	TSSC4-GFP	GFP IP
5	GFP
6	-	Sm IP

## Sheet: Fig. 1d
Figure 1d
Western blot
Samples:
1	TSSC4-GFP	input
2	TSSC4-GFP + RNase A
3	GFP
4	TSSC4-GFP	GFP IP
5	TSSC4-GFP + RNase A
6	GFP

## Sheet: Fig. 2a
Figure 2a
RNA gel

## Sheet: Fig. 2b
Figure 2b
Western blot

## Sheet: Fig. 3b
Figure 3b
Western blot
Samples:
1	TSSC4-GFP	input
2	Δ51-100
3	Δ101-150
4	Δ151-200
5	Δ201-250
6	Δ251-300
7	GFP
8	TSSC4-GFP	GFP IP
9	Δ51-100
10	Δ101-150
11	Δ151-200
12	Δ201-250
13	Δ251-300
14	GFP

## Sheet: Fig. 3d
Figure 3d
Western blot
Samples:
1	TSSC4-GFP
2	Hom1-1 Ala
3	Hom1-2 Ala
4	ΔHom2
5	Hom2-1 Ala
6	Hom2-2 Ala
7	Hom2-3 Ala
8	ΔHom4
9	Hom4-1 Ala
10	Hom4-2 Ala
11	Hom4-3 Ala
12	GFP

## Sheet: Fig. 3e
Figure 3e
Western blot
Samples:
1	TSSC4-GFP	input
2	ΔHom2
3	ΔHom2ΔHom3
4	GFP
5	TSSC4-GFP	GFP IP
6	ΔHom2
7	ΔHom2ΔHom3
8	GFP

## Sheet: Fig. 3g
Figure 3g
Western blot
Samples:
1	Hom2	input
2	Hom2-Hom3
3	Hom4
4	Hom3-Hom4
5	GFP
6	Hom2	GFP IP
7	Hom2-Hom3
8	Hom4
9	Hom3-Hom4
10	GFP

## Sheet: Fig. 4b
Figure 4b
Signal was measured using Fiji software 1.48i.
Accumulation in P-bodies calculated as [(P-body - cytoplasm)/nucleoplasm].
Graph was plotted using GraphPad Prism 8.4.3.
	PRPF8 + DDX6				PRPF8 + TSSC4-DDX6				SNRNP200 + DDX6				SNRNP200 + TSSC4-DDX6				EFTUD2 + DDX6				EFTUD2 + TSSC4-DDX6				PRPF6 + DDX6				PRPF6 + TSSC4-DDX6				CD2BP2 + DDX6				CD2BP2 + TSSC4-DDX6				SNRPD1 + DDX6				SNRPD1 + TSSC4-DDX6
P-body #	P-body	nucleoplasm	cytoplasm	(P-body - cyt)/nuc	P-body	nucleoplasm	cytoplasm	(P-body - cyt)/nuc	P-body	nucleoplasm	cytoplasm	(P-body - cyt)/nuc	P-body	nucleoplasm	cytoplasm	(P-body - cyt)/nuc	P-body	nucleoplasm	cytoplasm	(P-body - cyt)/nuc	P-body	nucleoplasm	cytoplasm	(P-body - cyt)/nuc	P-body	nucleoplasm	cytoplasm	(P-body - cyt)/nuc	P-body	nucleoplasm	cytoplasm	(P-body - cyt)/nuc	P-body	nucleoplasm	cytoplasm	(P-body - cyt)/nuc	P-body	nucleoplasm	cytoplasm	(P-body - cyt)/nuc	P-body	nucleoplasm	cytoplasm	(P-body - cyt)/nuc	P-body	nucleoplasm	cytoplasm	(P-body - cyt)/nuc
1	24.625	88.615	26.983	-0.0266095	133.962	92.700	23.540	1.19118	8.938	56.662	5.717	0.0568459	30.946	97.854	7.666	0.237905	64.027	141.172	58.941	0.036027	40.135	70.081	29.137	0.156933	7.338	57.205	10.762	-0.0598549	6.938	24.976	6.25	0.0275464	9.625	47.479	6.988	0.0555403	22.676	114.486	10.352	0.107646	30.095	80.583	19.072	0.136791	19.568	72.398	16.484	0.0425979
2	26.406	88.615	26.983	-0.00651131	132.327	92.700	23.540	1.17354	4.875	56.662	5.717	-0.01486	39.438	97.854	7.666	0.324688	60.405	141.172	58.941	0.0103703	37.688	70.081	29.137	0.122016	7	57.205	10.762	-0.0657635	10.594	24.976	6.25	0.173927	9.406	47.479	6.988	0.0509278	9.188	114.486	10.352	-0.0101672	33.667	80.583	19.072	0.181118	36.875	72.398	16.484	0.281651
3	29.143	88.615	26.983	0.0243751	107.531	92.700	23.540	0.906052	8.048	56.662	5.717	0.0411387	43.577	97.854	7.666	0.366986	42.619	141.172	58.941	-0.115618	37.351	70.081	29.137	0.117207	9	26.831	4.419	0.170735	3.938	24.976	6.25	-0.0925689	6.667	47.479	6.988	-0.00676088	9.469	114.486	10.352	-0.00771273	23.75	80.583	19.072	0.0580519	11.459	72.398	16.484	-0.069408
4	24.417	88.615	26.983	-0.0289567	106.781	92.700	23.540	0.897961	3.381	56.662	5.717	-0.0412269	33.762	97.854	7.666	0.266683	70.75	141.172	58.941	0.0836497	43.135	70.081	29.137	0.19974	5.333	26.831	4.419	0.0340651	8.596	20.4	4.757	0.188186	5.417	47.479	6.988	-0.0330883	8.238	114.486	10.352	-0.0184651	21.095	80.583	19.072	0.0251046	20.094	72.398	16.484	0.0498633
5	40.333	88.615	26.983	0.150652	117.077	92.700	23.540	1.00903	5.714	56.662	5.717	-5.29455e-05	34.378	83.466	6.795	0.33047	59.973	141.172	58.941	0.00731023	35.312	70.081	29.137	0.0881123	10.952	26.831	4.419	0.243487	4.476	20.4	4.757	-0.0137745	5.143	47.479	6.988	-0.0388593	12.154	114.486	10.352	0.0157399	21.375	80.583	19.072	0.0285792	15.288	72.398	16.484	-0.0165198
6	22.942	90.501	24.538	-0.0176352	118.231	92.700	23.540	1.02148	12.096	72.452	10.022	0.0286258	27.81	83.466	6.795	0.251779	104.833	141.172	58.941	0.325079	41.73	70.081	29.137	0.179692	9.75	26.831	4.419	0.198688	5.381	20.4	4.757	0.0305882	4.083	47.479	6.988	-0.0611849	13.058	114.486	10.352	0.0236361	15.714	80.583	19.072	-0.0416713	12.188	72.398	16.484	-0.0593387
7	33.625	90.501	24.538	0.100408	116.094	85.722	22.939	1.08671	29.919	72.452	10.022	0.274623	56.757	83.466	6.795	0.598591	43	121.259	49.097	-0.0502808	40.562	70.081	29.137	0.163026	5.969	26.831	4.419	0.057769	6.676	20.4	4.757	0.0940686	6.083	47.479	6.988	-0.0190611	22.375	61.147	7.815	0.238115	25.952	80.583	19.072	0.0853778	8.892	72.252	7.984	0.0125671
8	19.594	90.501	24.538	-0.0546292	104.594	85.722	22.939	0.952556	12.619	72.452	10.022	0.0358444	34.438	127.498	9.023	0.199336	52.781	121.259	49.097	0.0303813	54	142.439	40.562	0.0943421	7.688	26.831	4.419	0.121837	8.125	20.4	4.757	0.165098	8.476	47.479	6.988	0.0313402	6.619	61.147	7.815	-0.0195594	22.167	64.373	27.222	-0.0785267	11.973	72.252	7.984	0.0552095
9	21.125	90.501	24.538	-0.0377123	117.904	85.722	22.939	1.10783	16.486	72.452	10.022	0.0892177	35.469	127.498	9.023	0.207423	40.583	121.259	49.097	-0.0702133	78.5	142.439	40.562	0.266346	5.219	26.831	4.419	0.0298163	10.962	20.4	4.757	0.304167	9.81	47.479	6.988	0.0594368	6.116	61.147	7.815	-0.0277855	25.167	64.373	27.222	-0.0319233	9.514	72.252	7.984	0.0211759
10	23.833	90.501	24.538	-0.00778997	88.333	85.722	22.939	0.762861	7.054	72.452	10.022	-0.0409651	20.571	127.498	9.023	0.090574	41.917	121.259	49.097	-0.0592121	89.281	142.439	40.562	0.342034	6.429	26.831	4.419	0.0749133	6.385	16.083	8.247	-0.115774	5	47.479	6.988	-0.0418711	6.019	61.147	7.815	-0.0293718	43.917	64.373	27.222	0.259348	6.938	58.955	10.276	-0.0566195
11	24.135	77.701	20.208	0.0505399	149.405	85.722	22.939	1.4753	6.973	72.452	10.022	-0.042083	26.719	127.498	9.023	0.138794	43.281	121.259	49.097	-0.0479635	68.667	142.439	40.562	0.197313	24.281	97.53	28.626	-0.0445504	7.25	16.083	8.247	-0.0619909	3.5	49.542	5.102	-0.0323362	6.524	61.147	7.815	-0.0211131	31.781	64.373	27.222	0.0708216	9.568	58.955	10.276	-0.0120092
12	25.625	77.701	20.208	0.069716	101.459	90.325	14.984	0.957376	14.286	72.452	10.022	0.0588528	33	77.969	10.953	0.282766	51.312	121.259	49.097	0.0182667	79.25	142.439	40.562	0.271611	38.538	97.53	28.626	0.10163	8.25	16.083	8.247	0.000186532	4.417	49.542	5.102	-0.0138267	9.952	61.147	7.815	0.0349486	22.5	64.373	27.222	-0.0733537	11.781	58.955	10.276	0.0255279
13	25.344	77.701	20.208	0.0660995	108.541	90.325	14.984	1.03578	1.595	17.04	1.899	-0.0178404	37	77.969	10.953	0.334069	16.714	47.91	20.722	-0.0836569	77.719	142.439	40.562	0.260863	21.125	97.53	28.626	-0.0769097	6.135	16.083	8.247	-0.131319	5.286	49.542	5.102	0.00371402	14.423	68.721	10.382	0.058803	23.75	64.373	27.222	-0.0539357	8.108	58.955	10.276	-0.0367738
14	21.375	77.701	20.208	0.0150191	83.381	90.325	14.984	0.757232	1.351	17.04	1.899	-0.0321596	41.812	77.969	10.953	0.395786	20.938	47.91	20.722	0.00450845	50.781	111.807	34.576	0.144937	6.719	56.555	9.432	-0.047971	9.038	16.083	8.247	0.0491824	7.5	49.542	5.102	0.0484034	10.219	68.721	10.382	-0.00237191	14.222	64.373	27.222	-0.201948	9.25	58.955	10.276	-0.0174031
15	18.438	77.701	20.208	-0.0227796	102.031	90.325	14.984	0.963709	1.25	17.04	1.899	-0.0380869	31.5	77.969	10.953	0.263528	19	47.91	20.722	-0.0359424	62.594	111.807	34.576	0.250593	11.048	56.555	9.432	0.028574	4	16.083	8.247	-0.264068	4	49.542	5.102	-0.0222438	9.406	68.721	10.382	-0.0142024	16.25	64.373	27.222	-0.170444	9.538	58.955	10.276	-0.012518
16	23.344	77.701	20.208	0.0403598	153.917	90.660	18.646	1.49207	1.524	17.04	1.899	-0.022007	18.652	104.403	9.761	0.0851604	17.703	47.91	20.722	-0.063014	51.281	111.807	34.576	0.149409	5.906	56.555	9.432	-0.0623464	8.238	16.083	8.247	-0.000559597	9.81	49.542	5.102	0.0950305	3.333	68.721	10.382	-0.102574	18.719	57.31	17.806	0.0159309	24.154	61.112	21.142	0.0492866
17	33.750	77.701	20.208	0.174283	93.406	90.660	18.646	0.824619	1.087	20.145	2.379	-0.064135	14.541	104.403	9.761	0.0457841	18.938	47.91	20.722	-0.0372365	80.812	111.807	34.576	0.413534	5.167	56.555	9.432	-0.0754133	10.731	16.083	8.247	0.154449	19.25	134.911	25.936	-0.0495586	12.538	107.729	13.726	-0.0110277	17.333	57.31	17.806	-0.00825336	24.238	61.112	21.142	0.0506611
18	26.344	77.701	20.208	0.0789694	95.750	90.660	18.646	0.850474	2.108	20.145	2.379	-0.0134525	12.5	104.403	9.761	0.0262349	20.812	47.91	20.722	0.00187852	47.333	111.807	34.576	0.114098	4.938	56.555	9.432	-0.0794625	6.917	16.083	8.247	-0.082696	21.571	134.911	25.936	-0.0323547	14.27	107.729	13.726	0.00504971	13.81	57.31	17.806	-0.0697261	24.25	61.112	21.142	0.0508574
19	28.865	77.701	20.208	0.111414	118.406	90.660	18.646	1.10038	1.762	20.145	2.379	-0.0306279	22.324	95.151	4.078	0.191758	43.25	115.795	54.85	-0.100177	39.844	53.999	23.635	0.300172	2.622	15.699	1.648	0.0620422	10.312	16.083	8.247	0.128396	26.469	134.911	25.936	0.00395075	17.108	107.729	13.726	0.0313936	12.541	57.31	17.806	-0.0918688	16.25	61.112	21.142	-0.0800497
20	24.250	98.622	30.742	-0.0658271	127.094	90.907	19.270	1.18609	2.865	23.012	3.15	-0.0123848	17.062	95.151	4.078	0.136457	58.476	115.795	54.85	0.031314	41.054	53.999	23.635	0.32258	4	15.699	1.648	0.149818	3.333	32.887	3.93	-0.0181531	41.333	134.911	25.936	0.114127	22.476	107.729	13.726	0.0812223	12.571	57.31	17.806	-0.0913453	18.541	61.112	21.142	-0.0425612
21	32.571	98.622	30.742	0.0185456	91.031	90.907	19.270	0.789389	2.875	23.012	3.15	-0.0119503	19.562	95.151	4.078	0.162731	38	115.795	54.85	-0.145516	35.469	53.999	23.635	0.219152	5.594	44.488	4.617	0.021961	6.154	32.887	3.93	0.0676255	30.714	134.911	25.936	0.0354159	17.219	107.729	13.726	0.032424	19.714	57.31	17.806	0.0332926	8.048	59.086	12.09	-0.0684088
22	36.297	98.622	30.742	0.0563262	76.438	90.907	19.270	0.628862	3.243	23.012	3.15	0.00404137	16.031	95.151	4.078	0.125621	50.476	115.795	54.85	-0.0377737	28.905	53.999	23.635	0.0975944	11.583	44.488	4.617	0.156582	2.378	32.887	3.93	-0.0471919	14.281	134.911	25.936	-0.0863903	21.5	107.729	13.726	0.0721626	11.75	57.31	17.806	-0.105671	33.095	59.086	12.09	0.355499
23	57.420	98.622	30.742	0.270508	74.619	90.907	19.270	0.608853	6.083	23.012	3.15	0.127455	27.156	109.905	5.254	0.199281	50.594	115.795	54.85	-0.0367546	37.524	53.999	23.635	0.257208	13.75	44.488	4.617	0.205291	4.212	32.887	3.93	0.00857482	13.048	134.911	25.936	-0.0955296	29.946	107.729	13.726	0.150563	16.857	57.31	17.806	-0.0165591	21.938	59.086	12.09	0.166672
24	21.750	98.622	30.742	-0.0911764	80.189	92.624	30.575	0.53565	27.054	86.172	10.098	0.196769	33.324	109.905	5.254	0.255402	54.365	115.795	54.85	-0.00418844	26.571	53.999	23.635	0.0543714	12.583	54.127	10.5	0.0384836	4.297	32.887	3.93	0.0111594	46.75	135.331	24.564	0.163939	16.833	107.729	13.726	0.0288409	16.344	57.31	17.806	-0.0255104	19.048	59.086	12.09	0.117761
25	36.081	98.622	30.742	0.054136	105.656	92.624	30.575	0.8106	13.156	86.172	10.098	0.0354872	25.094	109.905	5.254	0.18052	61.781	115.795	54.85	0.0598558	49.538	69.124	26.029	0.340099	13.286	54.127	10.5	0.0514715	1.957	32.887	3.93	-0.0599933	21.167	135.331	24.564	-0.0251014	22	107.729	13.726	0.0768038	14.762	57.31	17.806	-0.0531146	16.919	59.086	12.09	0.0817283
26	24.162	98.622	30.742	-0.0667194	115.486	92.624	30.575	0.916728	21.719	86.172	10.098	0.134858	15.833	109.905	5.254	0.0962559	52.838	115.795	54.85	-0.0173755	33.952	69.124	26.029	0.11462	13.25	54.127	10.5	0.0508064	1.405	32.887	3.93	-0.0767781	32.333	135.331	24.564	0.0574074	24.344	107.729	13.726	0.0985621	11.81	57.31	17.806	-0.104624	14.875	59.086	12.09	0.0471347
27	22.625	72.776	22.842	-0.00298175	96.000	92.624	30.575	0.70635	11.062	86.172	10.098	0.0111869	26.75	109.905	5.254	0.195587	36.081	115.795	54.85	-0.162088	34.156	69.124	26.029	0.117571	15.156	54.127	10.5	0.0860199	5.096	11.155	1.919	0.284805	13.857	135.331	24.564	-0.0791171	9.135	99.539	15.631	-0.0652609	18.865	57.31	17.806	0.0184785	17.156	59.086	12.09	0.0857394
28	30.524	72.776	22.842	0.105557	106.538	92.624	30.575	0.820122	10.531	86.172	10.098	0.00502483	30.875	89.697	8.738	0.246798	41.875	115.795	54.85	-0.112051	69.596	69.124	26.029	0.630273	12.189	54.127	10.5	0.0312044	1.917	11.155	1.919	-0.000179292	9.571	135.331	24.564	-0.110788	14.324	99.539	15.631	-0.0131305	13.083	57.31	17.806	-0.0824114	15.531	59.086	12.09	0.0582371
29	16.524	72.776	22.842	-0.0868143	92.500	92.624	30.575	0.668563	8.333	86.172	10.098	-0.0204823	19.281	89.697	8.738	0.11754	13.19	40.926	11.076	0.0516542	40.333	69.124	26.029	0.206932	13.281	54.127	10.5	0.0513792	1.595	11.155	1.919	-0.0290453	35.524	135.331	24.564	0.0809866	37.312	99.539	15.631	0.217814	11.031	56.101	16.485	-0.0972175	20.571	59.086	12.09	0.143537
30	16.865	72.776	22.842	-0.0821287	75.297	92.135	17.905	0.622912	8.216	86.172	10.098	-0.02184	34.481	89.697	8.738	0.287	15.905	40.926	11.076	0.117993	46.312	69.124	26.029	0.293429	17.083	54.127	10.5	0.121621	5.904	20.584	5.044	0.04178	41.667	135.331	24.564	0.126379	23.238	99.539	15.631	0.0764223	13.094	56.101	16.485	-0.0604446	14.125	59.086	12.09	0.0344413
31	18.188	72.776	22.842	-0.0639497	125.192	92.135	17.905	1.16445	7.188	87.972	12.883	-0.0647365	42.031	89.615	7.754	0.382492	14.324	40.926	11.076	0.0793628	33.714	69.124	26.029	0.111177	12.25	54.127	10.5	0.0323314	5.531	20.584	5.044	0.0236592	19.5	135.331	24.564	-0.0374194	22.378	99.539	15.631	0.0677825	22.667	56.101	16.485	0.110194	22.676	59.086	12.09	0.179163
32	21.219	65.565	20.830	0.00593304	120.500	92.135	17.905	1.11353	9.622	87.972	12.883	-0.0370686	31.571	89.615	7.754	0.26577	15.083	40.926	11.076	0.0979084	61.838	69.124	26.029	0.51804	12.583	54.127	10.5	0.0384836	4.531	20.584	5.044	-0.0249223	34.381	135.331	24.564	0.0725407	13.676	99.539	15.631	-0.0196405	15.844	56.101	16.485	-0.0114258	12.5	59.086	12.09	0.00693904
33	24.375	65.565	20.830	0.0540685	86.216	92.135	17.905	0.741423	17.75	87.972	12.883	0.0553244	28.906	89.615	7.754	0.236032	17.238	40.926	11.076	0.150564	45.568	61.783	22.218	0.377936	12.725	28.483	5.942	0.238142	3.514	20.584	5.044	-0.0743296	25.19	135.331	24.564	0.0046257	15.333	99.539	15.631	-0.0029938	18.667	56.101	16.485	0.0388941	18.917	59.086	12.09	0.115543
34	16.714	65.565	20.830	-0.0627774	70.219	92.135	17.905	0.567797	11	87.972	12.883	-0.0214045	41.375	89.615	7.754	0.375172	15.333	53.419	16.128	-0.0148823	36.688	61.783	22.218	0.234207	1.981	15.996	1.982	-6.25156e-05	2.281	20.584	5.044	-0.13423	54.75	138.568	12.82	0.302595	21.625	99.539	15.631	0.0602176	18	56.101	16.485	0.0270049	15.75	22.515	9.678	0.269687
35	24.973	65.565	20.830	0.0631892	84.250	92.135	17.905	0.720085	11.673	87.972	12.883	-0.0137544	39.531	89.615	7.754	0.354595	21.344	53.419	16.128	0.0976432	28.844	61.783	22.218	0.107246	1.541	15.996	1.982	-0.0275694	3.571	20.584	5.044	-0.0715604	38.333	138.568	12.82	0.184119	14.297	99.539	15.631	-0.0134018	23.667	56.101	16.485	0.128019	9	22.515	9.678	-0.0301133
36	21.438	65.565	20.830	0.00927324	74.219	92.135	17.905	0.611212	9.404	68.187	7.197	0.0323669	25.673	90.037	10.441	0.169175	21.812	53.419	16.128	0.106404	39.189	51.203	20.058	0.37363	2.19	15.996	1.982	0.0130033	6	20.584	5.044	0.0464438	22.5	138.568	12.82	0.0698574	10.083	45.009	14.924	-0.107556	15.19	56.101	16.485	-0.0230834	12.5	22.515	9.678	0.125339
37	18.406	65.565	20.830	-0.0369709	127.027	88.783	16.660	1.24311	4.946	68.187	7.197	-0.0330122	21.096	90.037	10.441	0.11834	17.619	53.419	16.128	0.0279114	33	51.203	20.058	0.252759	2.812	15.996	1.982	0.051888	2.531	53.728	2.319	0.0039458	8.75	138.568	12.82	-0.0293719	17	45.009	14.924	0.0461241	14.125	56.101	16.485	-0.042067	8.346	36.713	9.971	-0.0442623
38	22.094	65.565	20.830	0.0192786	110.100	88.783	16.660	1.05245	9.167	68.187	7.197	0.0288911	20.757	90.037	10.441	0.114575	22.688	79.775	29.077	-0.0800877	28.938	51.203	20.058	0.173427	1.562	15.996	1.982	-0.0262566	3.115	53.728	2.319	0.0148154	7.583	138.568	12.82	-0.0377937	12.438	45.009	14.924	-0.0552334	10	71.794	15.569	-0.0775692	11.406	36.713	9.971	0.039087
39	21.375	69.269	26.203	-0.0696993	82.875	88.783	16.660	0.745807	16.324	68.187	7.197	0.133852	21.162	90.037	10.441	0.119073	27.844	79.775	29.077	-0.015456	27.216	51.203	20.058	0.139796	2.946	15.996	1.982	0.0602651	37.531	45.675	15.474	0.482912	9.167	138.568	12.82	-0.0263625	16.625	45.009	14.924	0.0377924	20.594	71.794	15.569	0.0699919	10.162	36.713	9.971	0.00520252
40	26.833	69.269	26.203	0.00909498	132.243	88.783	16.660	1.30186	13.143	68.187	7.197	0.0872014	32.712	85.259	5.336	0.321092	21.857	79.775	29.077	-0.0905045	57.094	150.402	51.779	0.0353386	0	15.996	1.982	-0.123906	17.469	45.675	15.474	0.0436782	16.619	138.568	12.82	0.0274161	9.217	45.009	14.924	-0.126797	11.048	71.794	15.569	-0.0629718	7.594	36.713	9.971	-0.0647455
41	26.857	69.269	26.203	0.00944145	101.062	88.783	16.660	0.950655	8.095	68.187	7.197	0.0131697	10.952	85.259	5.336	0.0658699	22.417	79.775	29.077	-0.0834848	56.031	150.402	51.779	0.0282709	3.571	15.996	1.982	0.0993373	10.781	45.675	15.474	-0.102748	26.667	138.568	12.82	0.0999293	27.29	107.13	31.023	-0.0348455	21.531	71.794	15.569	0.0830432	8.595	36.713	9.971	-0.0374799
42	22.757	69.269	26.203	-0.0497481	99.857	88.783	16.660	0.937083	4.73	57.344	6.244	-0.0264021	23.923	85.259	5.336	0.218006	33.781	79.775	29.077	0.0589658	66.027	150.402	51.779	0.0947328	2.469	15.996	1.982	0.0304451	17.812	45.675	15.474	0.0511877	9.019	47.036	6.194	0.0600604	43.703	107.13	31.023	0.118361	19.524	71.794	15.569	0.0550882	8.469	36.713	9.971	-0.0409119
43	29.531	69.269	26.203	0.0480446	101.324	108.474	33.860	0.621937	4.833	57.344	6.244	-0.0246059	17.125	98.122	7.193	0.101221	23.212	79.775	29.077	-0.0735193	79.167	150.402	51.779	0.182099	1.667	15.996	1.982	-0.0196924	12.917	45.675	15.474	-0.0559825	6.344	47.036	6.194	0.00318905	37.981	107.13	31.023	0.0649491	13.469	71.794	15.569	-0.0292504	6.905	36.713	9.971	-0.0835127
44	24.143	69.269	26.203	-0.0297391	141.212	108.474	33.860	0.989657	5.324	57.344	6.244	-0.0160435	28.288	98.122	7.193	0.214987	29.25	79.775	29.077	0.0021686	66.757	150.402	51.779	0.0995864	7.286	15.996	1.982	0.331583	23.844	45.675	15.474	0.183251	9.75	47.036	6.194	0.0756017	23.115	107.13	31.023	-0.0738169	16.833	71.794	15.569	0.0176059	13.031	39.023	14.437	-0.03603
45	20.375	65.522	14.005	0.0972193	99.062	108.474	33.860	0.601084	3.625	57.344	6.244	-0.0456717	16.938	98.122	7.193	0.0993151	32.375	107.12	34.669	-0.0214152	42.25	65.074	20.488	0.334419	4.762	15.996	1.982	0.173793	12.438	45.675	15.474	-0.0664696	9.531	47.036	6.194	0.0709457	19	107.13	31.023	-0.112228	19.238	71.794	15.569	0.0511045	18.297	39.023	14.437	0.098916
46	20.571	65.522	14.005	0.100211	103.429	108.474	33.860	0.641343	17.594	57.344	6.244	0.197928	24.077	98.122	7.193	0.172072	39.562	107.12	34.669	0.0456777	59.333	65.074	20.488	0.596936	6.333	15.996	1.982	0.272006	15.381	45.675	15.474	-0.00203612	6.243	47.036	6.194	0.00104176	11.438	47.482	12.392	-0.0200918	26.243	71.794	15.569	0.148675	11.476	39.023	14.437	-0.0758783
47	21.667	65.522	14.005	0.116938	60.115	100.340	24.863	0.351325	7.19	57.344	6.244	0.0164969	23.027	98.122	7.193	0.161371	32.833	107.12	34.669	-0.0171397	51.917	65.074	20.488	0.482973	3.583	15.996	1.982	0.100088	10.762	45.675	15.474	-0.103164	3.344	47.036	6.194	-0.0605919	14.75	47.482	12.392	0.0496609	22.583	71.794	15.569	0.0976962	11.375	39.023	14.437	-0.0784665
48	22.156	65.522	14.005	0.124401	89.942	100.340	24.863	0.648585	9	57.344	6.244	0.0480608	21.619	112.945	9.547	0.106884	41.5	107.12	34.669	0.0637696	30.833	65.074	20.488	0.158973	3.238	15.996	1.982	0.0785196	13.115	45.675	15.474	-0.0516475	6.406	46.388	6.407	-2.15573e-05	8.188	47.482	12.392	-0.0885388	18.19	71.794	15.569	0.0365072	10.838	39.023	14.437	-0.0922277
49	22.000	65.522	14.005	0.12202	65.609	100.340	24.863	0.406079	6.595	57.344	6.244	0.00612095	16.238	112.945	9.547	0.0592412	32.135	107.12	34.669	-0.0236557	40.333	65.074	20.488	0.304961	5.333	57.243	4.87	0.00808833	19.031	45.675	15.474	0.0778763	15.156	46.388	6.407	0.188605	12.594	49.633	12.228	0.00737413	15.812	71.794	15.569	0.00338468	14.788	39.023	14.437	0.0089947
50	18.577	99.412	16.886	0.01701	65.188	100.340	24.863	0.401884	14.3	41.309	9.793	0.109105	20.219	112.945	9.547	0.0944885	59.714	107.12	34.669	0.233803	45.167	65.074	20.488	0.379245	1.667	27.224	2.45	-0.0287614	12.333	45.675	15.474	-0.0687685	12.312	46.388	6.407	0.127296	11.619	49.633	12.228	-0.0122701	11.238	71.794	15.569	-0.0603254	13.571	39.023	14.437	-0.022192
median				0.0160146				0.874218				0.00199421				0.197434				-0.00953539				0.198526				0.044645				3.62028e-06				0.00383239				0.0013389				-0.00983959				0.0107809

[truncated: 13 more sheets: Fig. 5b, Fig. 6b, Fig. 7a, Fig. 7b, Fig. 7c, Fig. 8b, Suppl. Fig. 5, Suppl. Fig. 1a, Suppl. Fig. 1b, Suppl. Fig. 1c, Suppl. Fig. 2b, Suppl. Fig. 2d, Suppl. Fig. 4a, Suppl. Fig. 4b]
